# Supplementary material for: ﻿Revalidation of the jumping spider genus Cheliceroides Żabka, 1985 based on molecular and morphological data (Araneae, Salticidae)
Source: Zookeys. 2024 Mar 27;1196:243–53. doi: 10.3897/zookeys.1196.117921 (PMC10995608; doi:10.3897/zookeys.1196.117921)
Supplement: XML Treatment for Cheliceroides longipalpis [file zookeys.1196.117921-treatment2.xml]

<!DOCTYPE tp:taxon-treatment
  PUBLIC "-//TaxonX//DTD Taxonomic Treatment Publishing DTD v0 20100105//EN" "tax-treatment-NSO.dtd">
<tp:taxon-treatment xmlns:tp="http://www.plazi.org/taxpub"><tp:treatment-meta><kwd-group><label>Taxon classification</label><kwd>
                <named-content content-type="kingdom">Animalia</named-content>
              </kwd><kwd>
                <named-content content-type="order">Araneae</named-content>
              </kwd><kwd>
                <named-content content-type="family">Salticidae</named-content>
              </kwd></kwd-group><mixed-citation publication-type="journal"><person-group><name><surname>Lin</surname><given-names>Long</given-names></name><name><surname>Yang</surname><given-names>Zhiyong</given-names></name><name><surname>Zhang</surname><given-names>Junxia</given-names></name></person-group><article-title>﻿Revalidation of the jumping spider genus <italic><tp:taxon-name><tp:taxon-name-part taxon-name-part-type="genus" reg="Cheliceroides">Cheliceroides</tp:taxon-name-part></tp:taxon-name></italic> Żabka, 1985 based on molecular and morphological data (<tp:taxon-name><tp:taxon-name-part taxon-name-part-type="order">Araneae</tp:taxon-name-part></tp:taxon-name>, <tp:taxon-name><tp:taxon-name-part taxon-name-part-type="family">Salticidae</tp:taxon-name-part></tp:taxon-name>)</article-title><source>Zookeys</source><day>27</day><month>03</month><year>2024</year><volume>1196</volume><fpage>243</fpage><lpage>253</lpage><pub-id pub-id-type="doi">10.3897/zookeys.1196.117921</pub-id></mixed-citation></tp:treatment-meta><tp:nomenclature><label>﻿</label><tp:taxon-name>
              <object-id xmlns:xlink="http://www.w3.org/1999/xlink" content-type="arpha" xlink:type="simple">B5D6AE52-CB7C-59A5-B282-BDE357540F94</object-id>
              <tp:taxon-name-part taxon-name-part-type="genus" reg="Cheliceroides">Cheliceroides</tp:taxon-name-part>
              <tp:taxon-name-part taxon-name-part-type="species" reg="longipalpis">longipalpis</tp:taxon-name-part>
            </tp:taxon-name><tp:taxon-authority>Żabka, 1985</tp:taxon-authority><xref ref-type="fig" rid="F2">Figs 3–15</xref><xref ref-type="fig" rid="F3">, 16–18</xref><tp:nomenclature-citation-list><tp:nomenclature-citation><tp:taxon-name>
                  <tp:taxon-name-part taxon-name-part-type="genus" reg="Cheliceroides">Cheliceroides</tp:taxon-name-part>
                  <tp:taxon-name-part taxon-name-part-type="species" reg="longipalpis">longipalpis</tp:taxon-name-part>
                </tp:taxon-name><comment>Żabka, 1985: 210, figs 76–80; <xref ref-type="bibr" rid="B16">Peng and Xie 1993</xref>: 81, figs 5–10; <xref ref-type="bibr" rid="B15">Peng 2020</xref>: 62, fig. 25a–h.</comment></tp:nomenclature-citation><tp:nomenclature-citation><tp:taxon-name>
                  <tp:taxon-name-part taxon-name-part-type="genus" reg="Colopsus">Colopsus</tp:taxon-name-part>
                  <tp:taxon-name-part taxon-name-part-type="species" reg="longipalpis">longipalpis</tp:taxon-name-part>
                </tp:taxon-name><comment>: <xref ref-type="bibr" rid="B9">Logunov 2021</xref>: 1024, figs 2–16 (transferred from <tp:taxon-name><tp:taxon-name-part taxon-name-part-type="genus" reg="Cheliceroides">Cheliceroides</tp:taxon-name-part></tp:taxon-name>).</comment></tp:nomenclature-citation></tp:nomenclature-citation-list></tp:nomenclature><tp:treatment-sec sec-type="diagnosis" id="SECID0EJIAI"><title>Diagnosis.</title><p><italic><tp:taxon-name><tp:taxon-name-part taxon-name-part-type="genus" reg="Cheliceroides">Cheliceroides</tp:taxon-name-part><tp:taxon-name-part taxon-name-part-type="species" reg="longipalpis">longipalpis</tp:taxon-name-part></tp:taxon-name></italic> differs from members of <tp:taxon-name><tp:taxon-name-part taxon-name-part-type="trbie">Hasariini</tp:taxon-name-part></tp:taxon-name> by the presence of iridescent scales on the body (Figs <xref ref-type="fig" rid="F2">4</xref>, <xref ref-type="fig" rid="F2">6</xref>, <xref ref-type="fig" rid="F2">7</xref>, <xref ref-type="fig" rid="F2">12</xref>), the elongate male chelicera, the male palp with long and whip-like embolus originating at 2 o’clock (left palp) and coiling around the rounded tegulum (Figs <xref ref-type="fig" rid="F2">9–11</xref>, <xref ref-type="fig" rid="F3">16</xref>), and the female epigynum with anterior window-like structure and relatively long and coiled copulatory ducts (Figs <xref ref-type="fig" rid="F2">14</xref>, <xref ref-type="fig" rid="F2">15</xref>, <xref ref-type="fig" rid="F3">17</xref>, <xref ref-type="fig" rid="F3">18</xref>). It is similar to <italic><tp:taxon-name><tp:taxon-name-part taxon-name-part-type="genus" reg="Colopsus">Colopsus</tp:taxon-name-part></tp:taxon-name></italic> species in having modified and elongate male chelicera and a relatively long male palpal tibia (equal to or longer than the cymbium) (<xref ref-type="bibr" rid="B19">Żabka 1985</xref>: 210; <xref ref-type="bibr" rid="B9">Logunov 2021</xref>: 1023–1024; <xref ref-type="bibr" rid="B6">Kanesharatnam and Benjamin 2021</xref>: 54; Fig. <xref ref-type="fig" rid="F2">3</xref>), but it can be distinguished by the S-shaped trajectory of the sperm duct on the tegulum of the male palp (vs C-shaped in <italic><tp:taxon-name><tp:taxon-name-part taxon-name-part-type="genus" reg="Colopsus">Colopsus</tp:taxon-name-part></tp:taxon-name></italic>; compare Figs <xref ref-type="fig" rid="F3">16</xref>, <xref ref-type="fig" rid="F3">19</xref>), the longer embolus coiling in a circle around the tegulum (vs shorter and coiling in half a circle at most in <italic><tp:taxon-name><tp:taxon-name-part taxon-name-part-type="genus" reg="Colopsus">Colopsus</tp:taxon-name-part></tp:taxon-name></italic>; compare Figs <xref ref-type="fig" rid="F3">16</xref>, <xref ref-type="fig" rid="F3">19</xref>), the absence of epigynal coupling pocket on epigynum (vs with two pockets in <italic><tp:taxon-name><tp:taxon-name-part taxon-name-part-type="genus" reg="Colopsus">Colopsus</tp:taxon-name-part></tp:taxon-name></italic>; compare Figs <xref ref-type="fig" rid="F3">17</xref>, <xref ref-type="fig" rid="F3">20</xref>), and the long, coiled copulatory ducts (vs short and not obviously coiled in <italic><tp:taxon-name><tp:taxon-name-part taxon-name-part-type="genus" reg="Colopsus">Colopsus</tp:taxon-name-part></tp:taxon-name></italic>; compare Figs <xref ref-type="fig" rid="F3">18</xref>, <xref ref-type="fig" rid="F3">21</xref>).</p><fig id="F2" position="float" orientation="portrait"><object-id xmlns:xlink="http://www.w3.org/1999/xlink" content-type="doi" xlink:type="simple">10.3897/zookeys.1196.117921.figures3-15</object-id><object-id xmlns:xlink="http://www.w3.org/1999/xlink" content-type="arpha" xlink:type="simple">2BA84D88-29F7-5060-909E-CE2FB64D19C7</object-id><label>Figures 3–15.</label><caption><p><italic><tp:taxon-name><tp:taxon-name-part taxon-name-part-type="genus" reg="Cheliceroides">Cheliceroides</tp:taxon-name-part><tp:taxon-name-part taxon-name-part-type="species" reg="longipalpis">longipalpis</tp:taxon-name-part></tp:taxon-name></italic> Żabka, 1985 <bold>3–6</bold> living photos of male (<bold>3–4</bold>) and female (<bold>5–6</bold>) <bold>7–8</bold> male habitus, dorsal (<bold>7</bold>) and ventral (<bold>8</bold>) view <bold>9–11</bold> left male palp, prolateral (<bold>9</bold>), ventral (<bold>10</bold>) and retrolateral (<bold>11</bold>) view <bold>12–13</bold> female habitus, dorsal (<bold>12</bold>) and ventral (<bold>13</bold>) view <bold>14–15</bold> epigynum, ventral (<bold>14</bold>) and dorsal (<bold>15</bold>) view.</p></caption><graphic xmlns:xlink="http://www.w3.org/1999/xlink" xlink:href="zookeys-1196-243_article-117921__-g002.jpg" position="float" orientation="portrait" xlink:type="simple" id="oo_1010572.jpg"><uri content-type="original_file" xlink:type="simple">https://binary.pensoft.net/fig/1010572</uri></graphic></fig></tp:treatment-sec><tp:treatment-sec sec-type="description" id="SECID0ESOAI"><title>Description.</title><p>See the detailed descriptions by <xref ref-type="bibr" rid="B19">Żabka (1985</xref>: 210) and <xref ref-type="bibr" rid="B9">Logunov (2021</xref>: 1024–1026).</p></tp:treatment-sec><tp:treatment-sec sec-type="material" id="SECID0EAPAI"><title>Material examined.</title><p>China • 4 ♂, 2 ♀; <abbrev xmlns:xlink="http://www.w3.org/1999/xlink" xlink:title="Museum of Hebei University, Baoding, China" id="ABBRID0EGPAI" xlink:type="simple">MHBU</abbrev>-ARA-00025627, <abbrev xmlns:xlink="http://www.w3.org/1999/xlink" xlink:title="Museum of Hebei University, Baoding, China" id="ABBRID0EKPAI" xlink:type="simple">MHBU</abbrev>-ARA-00025633; Guizhou, Shiqian County; <named-content xmlns:xlink="http://www.w3.org/1999/xlink" content-type="dwc:verbatimCoordinates" xlink:type="simple"><named-content content-type="geo-json" specific-use="{&#34;type&#34;:&#34;Point&#34;,&#34;coordinates&#34;:[108.151900,27.334200]}" id="NCID0ERPAI" xlink:type="simple">27.3342°N, 108.1519°E</named-content></named-content>; 650 m elev.; 8 May 2023; Zhang et al. leg., HBUARA#2023-67.</p></tp:treatment-sec><tp:treatment-sec sec-type="distribution" id="SECID0EWPAI"><title>Distribution.</title><p>China, Vietnam.</p></tp:treatment-sec><tp:treatment-sec sec-type="natural history" id="SECID0E2PAI"><title>Natural history.</title><p>Arboreal, living on low vegetation.</p></tp:treatment-sec><tp:treatment-sec><!--Section generated to contain objects referenced in tp:taxon-treatment.--><fig id="F3" position="float" orientation="portrait"><object-id xmlns:xlink="http://www.w3.org/1999/xlink" content-type="doi" xlink:type="simple">10.3897/zookeys.1196.117921.figures16-21</object-id><object-id xmlns:xlink="http://www.w3.org/1999/xlink" content-type="arpha" xlink:type="simple">B499C85B-9F84-5D1B-AD8A-87FBA5691537</object-id><label>Figures 16–21.</label><caption><p>Comparison of genital structures of <italic><tp:taxon-name><tp:taxon-name-part taxon-name-part-type="genus" reg="Cheliceroides">Cheliceroides</tp:taxon-name-part><tp:taxon-name-part taxon-name-part-type="species" reg="longipalpis">longipalpis</tp:taxon-name-part></tp:taxon-name></italic> Żabka, 1985 (<bold>16–18</bold>) and the type species of <italic><tp:taxon-name><tp:taxon-name-part taxon-name-part-type="genus" reg="Colopsus">Colopsus</tp:taxon-name-part></tp:taxon-name></italic>, <italic><tp:taxon-name><tp:taxon-name-part taxon-name-part-type="genus" reg="Colopsus">Colopsus</tp:taxon-name-part><tp:taxon-name-part taxon-name-part-type="species" reg="cancellatus">cancellatus</tp:taxon-name-part></tp:taxon-name></italic> Simon, 1902 (<bold>19–21</bold>, modified from <xref ref-type="bibr" rid="B6">Kanesharatnam and Benjamin 2021</xref>) <bold>16, 19</bold> left palp, ventral view <bold>17, 20</bold> epigynum, ventral view <bold>18, 21</bold> epigynum, dorsal view.</p></caption><graphic xmlns:xlink="http://www.w3.org/1999/xlink" xlink:href="zookeys-1196-243_article-117921__-g003.jpg" position="float" orientation="portrait" xlink:type="simple" id="oo_1010573.jpg"><uri content-type="original_file" xlink:type="simple">https://binary.pensoft.net/fig/1010573</uri></graphic></fig></tp:treatment-sec><ref-list><ref id="B6"><mixed-citation xmlns:xlink="http://www.w3.org/1999/xlink" xlink:type="simple"><person-group><name name-style="western"><surname>Kanesharatnam</surname><given-names>N</given-names></name><name name-style="western"><surname>Benjamin</surname><given-names>SP</given-names></name></person-group> (<year>2021</year>) <article-title>Phylogenetic relationships and systematics of the jumping spider genus <italic><tp:taxon-name><tp:taxon-name-part taxon-name-part-type="genus">Colopsus</tp:taxon-name-part></tp:taxon-name></italic> with the description of eight new species from Sri Lanka (<tp:taxon-name><tp:taxon-name-part taxon-name-part-type="order">Araneae</tp:taxon-name-part></tp:taxon-name>: <tp:taxon-name><tp:taxon-name-part taxon-name-part-type="family">Salticidae</tp:taxon-name-part></tp:taxon-name>).</article-title><source>Journal of Natural History</source><volume>54</volume>(<issue>43–44</issue>): <fpage>2763</fpage>–<lpage>2814</lpage>. <ext-link xlink:href="10.1080/00222933.2020.1869335" ext-link-type="doi" xlink:type="simple">https://doi.org/10.1080/00222933.2020.1869335</ext-link></mixed-citation></ref><ref id="B16"><mixed-citation xmlns:xlink="http://www.w3.org/1999/xlink" xlink:type="simple"><person-group><name name-style="western"><surname>Peng</surname><given-names>XJ</given-names></name><name name-style="western"><surname>Xie</surname><given-names>LP</given-names></name></person-group> (<year>1993</year>) <article-title>A new species of the genus <italic><tp:taxon-name><tp:taxon-name-part taxon-name-part-type="genus">Pellenese</tp:taxon-name-part></tp:taxon-name></italic> and a description of the female spider of <italic><tp:taxon-name><tp:taxon-name-part taxon-name-part-type="genus">Cheliceroides</tp:taxon-name-part><tp:taxon-name-part taxon-name-part-type="species">longipalpis</tp:taxon-name-part></tp:taxon-name></italic> Żabka, 1985 from China (<tp:taxon-name><tp:taxon-name-part taxon-name-part-type="order">Araneae</tp:taxon-name-part></tp:taxon-name>: <tp:taxon-name><tp:taxon-name-part taxon-name-part-type="family">Salticidae</tp:taxon-name-part></tp:taxon-name>).</article-title><source>Acta Arachnologica Sinica</source><volume>2</volume>: <fpage>80</fpage>–<lpage>83</lpage>.</mixed-citation></ref><ref id="B15"><mixed-citation xmlns:xlink="http://www.w3.org/1999/xlink" xlink:type="simple"><person-group><name name-style="western"><surname>Peng</surname><given-names>XJ</given-names></name></person-group> (<year>2020</year>) <source>Fauna Sinica, Invertebrata 53, <tp:taxon-name><tp:taxon-name-part taxon-name-part-type="class">Arachnida</tp:taxon-name-part></tp:taxon-name>: <tp:taxon-name><tp:taxon-name-part taxon-name-part-type="order">Araneae</tp:taxon-name-part></tp:taxon-name>: <tp:taxon-name><tp:taxon-name-part taxon-name-part-type="family">Salticidae</tp:taxon-name-part></tp:taxon-name>.</source><publisher-name>Science Press</publisher-name>, <publisher-loc>Beijing</publisher-loc>, <size units="page">612 pp</size>.</mixed-citation></ref><ref id="B9"><mixed-citation xmlns:xlink="http://www.w3.org/1999/xlink" xlink:type="simple"><person-group><name name-style="western"><surname>Logunov</surname><given-names>DV</given-names></name></person-group> (<year>2021</year>) <article-title>Jumping spiders (<tp:taxon-name><tp:taxon-name-part taxon-name-part-type="order">Araneae</tp:taxon-name-part></tp:taxon-name>: <tp:taxon-name><tp:taxon-name-part taxon-name-part-type="family">Salticidae</tp:taxon-name-part></tp:taxon-name>) of the Na Hang Nature Reserve, Tuyen Quang Province, Vietnam.</article-title><source>Arachnology</source><volume>18</volume>(<issue>9</issue>): <fpage>1021</fpage>–<lpage>1055</lpage>. <ext-link xlink:href="10.13156/arac.2021.18.9.1021" ext-link-type="doi" xlink:type="simple">https://doi.org/10.13156/arac.2021.18.9.1021</ext-link></mixed-citation></ref><ref id="B19"><mixed-citation xmlns:xlink="http://www.w3.org/1999/xlink" xlink:type="simple"><person-group><name name-style="western"><surname>Żabka</surname><given-names>M</given-names></name></person-group> (<year>1985</year>) <article-title>Systematic and zoogeographic study on the family <tp:taxon-name><tp:taxon-name-part taxon-name-part-type="family">Salticidae</tp:taxon-name-part></tp:taxon-name> (<tp:taxon-name><tp:taxon-name-part taxon-name-part-type="order">Araneae</tp:taxon-name-part></tp:taxon-name>) from Viet-Nam.</article-title><source>Annales Zoologici</source><volume>39</volume>(<issue>11</issue>): <fpage>197</fpage>–<lpage>485</lpage>.</mixed-citation></ref></ref-list></tp:taxon-treatment>
